# Supplementary material for: The Art of Designing DNA Nanostructures with CAD Software
Source: Molecules. 2021 Apr 15;26(8):2287. doi: 10.3390/molecules26082287 (PMC8071251; doi:10.3390/molecules26082287)
Supplement: Supplementary file 1 [file molecules-26-02287-s001.zip]

Archive with 1 entries (1 files):
- molecules-1152663-supplementary.pdf
